# Supplementary material for: Ramadan Fasting during Pregnancy and Health Outcomes in Offspring: A Systematic Review
Source: Nutrients. 2021 Sep 29;13(10):3450. doi: 10.3390/nu13103450 (PMC8540108; doi:10.3390/nu13103450)
Supplement: Supplementary file 1 [file nutrients-13-03450-s001.zip]

Archive with 1 entries (1 files):
- nutrients-1346713-supplementary.pdf
